# Supplementary material for: Data for the analysis of PolyHIPE scaffolds with tunable mechanical properties for bone tissue engineering
Source: Data Brief. 2015 Oct 23;5:616–20. doi: 10.1016/j.dib.2015.09.051 (PMC4773382; doi:10.1016/j.dib.2015.09.051)
Supplement: Supplementary file 1 — Supplementary material [file mmc1.zip]

Archive with 4 entries (4 files):
- Data Folder 1/Percentage Strain at Failure.xlsx
- Data Folder 1/Ultimate Tensile Stress.xlsx
- Data Folder 1/Wet Mechanical Testing - Young's Modulus.xlsx
- Data Folder 1/Young's Modulus.xlsx
