# Supplementary material for: Data for the analysis of PolyHIPE scaffolds with tunable mechanical properties for bone tissue engineering
Source: Data Brief. 2015 Oct 23;5:616–20. doi: 10.1016/j.dib.2015.09.051 (PMC4773382; doi:10.1016/j.dib.2015.09.051)
Supplement: Supplementary file 1 — Supplementary material [file mmc1.zip › Data Folder 1/Percentage Strain at Failure.xlsx]

## Sheet: Sheet1
EHA0P75	EHA0P80	EHA0P85	EHA0P90		EHA25P75	EHA25P80	EHA25P85	EHA25P90		EHA50P75	EHA50P80	EHA50P85	EHA50P90		EHA75P75	EHA75P80	EHA75P85	EHA75P90		EHA100P75	EHA100P80	EHA100P85	EHA100P90
4.63	2.9	2.05	4.7		8.26	9.06	9.94	5.93		12.96	20.99	22.03	23.84		15.59	15.52	13.47	23.31		10.1	10.3	15.93	16.2
2.79	3.21	2.44			6.69	8.85	5.64	4.46			15.86	19.09			15.35	17.16	14.79	17.91		8.08	9.15	12.79	10.21
2.9	4.02	2.99	3.31		7.15	6.19	7.24	6.47		11.14	20.98	14.25	21.04		17.81	17.44	15.22	15.53		8.73	10.99	16.14	15.19
	3.33	1.65	2.71		4.75	6.54	10.3	6.61		15.68	19.55	12.63	20.6		13.22	16.93	17.05	17.95		10.57	11.51	10.48	12.48
4.06	3.89	3.05	3.09		5.2	9.13	9.66	5.19		15.12	16.79	13.63	24		15.95	17.51	18.42	19.87		8.16	11.48	9.35	11.31
2.51	3.94	2.73	2.79		7.01	6.09	9.16	8.67		15.31	19.26	16.05	23.99		19.01	13.06	17.7	16.06		14.53	11.46	15.51	16.72
3.68	5.4	2.55	1.85		6.19	8.67	10.79	8.14		16.55	19.11	13.41	23.81		11.8	15.1	14.9	19.16		11.2	10.54	11.56	12.46
2.81	3.62	2.88	2.22		6.72	5.42	9.86	6.69		14.67	20.58	16.62	24.03		18.64	15.36	14	19.56		13.2		11.34	10.35
1.77	2.38	1.91	1.48		6.45	6.19	2.59	4.63		14.71	25.77	14.48	19.7		21.03	16.11	16.48	23.79		11.27	10.86	8.86	10.24
1.6	2.57	3.71	3.92		6.32	6.03	4.62	5.67		16.11	19.04	17.61	15.75		16.58	16.05	15.61	15.62		10.65	10.55	10.08	15.49
