# Supplementary material for: Data for the analysis of PolyHIPE scaffolds with tunable mechanical properties for bone tissue engineering
Source: Data Brief. 2015 Oct 23;5:616–20. doi: 10.1016/j.dib.2015.09.051 (PMC4773382; doi:10.1016/j.dib.2015.09.051)
Supplement: Supplementary file 1 — Supplementary material [file mmc1.zip › Data Folder 1/Wet Mechanical Testing - Young's Modulus.xlsx]

## Sheet: Sheet1
	EHA0P80												EHA50P80																EHA100P80
Dry	61.2	53.97	52.23	39.47	40.74	47.65	38.66	50.82	51.77	44.82			6.67	7.15	7.79	8.53	5.05	7.16	6.27	6.67	5.94	7.23							0.97	1.1	1	0.91	0.88	0.98	0.94		1.15	1.05
Wet	70	59.51	54.65	50.56	46.14	52.33	53.34	43.89	60.6	38.06	55.03	37.48	9.55	8.39	7.81	7.19	6.33	5.8	9.33	7.78	8.68	9.05	10.51	10.96	7.16	10.77	7.97	7.67	1.02	1.16	1.18	1.15	1.07	0.9	1.11	1.03	1.03	1.14	1.16	1.08	1.11
