# Supplementary material for: Data for the analysis of PolyHIPE scaffolds with tunable mechanical properties for bone tissue engineering
Source: Data Brief. 2015 Oct 23;5:616–20. doi: 10.1016/j.dib.2015.09.051 (PMC4773382; doi:10.1016/j.dib.2015.09.051)
Supplement: Supplementary file 2 — Supplementary material [file mmc2.zip › Data Folder 2/Degree of Openness - Volume of Water Added per mL Continuous Phase.xlsx]

## Sheet: Sheet1
Volume of Water Added per ml of Continuous Phase	DOO
#	0.05	0.01	0	0.05	0	0.04	0	0	0.02	0.01	0.01	0.01	0.01	0.01	0.01	0.01	0.04	0	0.01	0.01	0	0.03	0.01	0.01	0.01	0.02	0.01	0.01	0	0.02	0	0.01	0.04	0.01	0	0	0.01	0.01	0.01	0.02	0.01	0.01	0.01	0.01	0.01	0.01	0.01	0.03	0.01
4	0.02	0.04	0.04	0.02	0.09	0.04	0.09	0.06	0.08	0.09	0.05	0.04	0.03	0.05	0.05	0.05	0.04	0.04	0.04	0.01	0.04	0.03	0.05	0.04	0.07	0.02	0.05	0.05	0.09	0.05	0.04	0.03	0.02	0.07	0.04	0.05	0.06	0.05	0.03	0.06	0.01	0.04	0.02	0.06	0.04	0.06	0.06	0.03	0.02
5.67	0.05	0.08	0.06	0.03	0.05	0.08	0.07	0.07	0.12	0.04	0.02	0.03	0.05	0.04	0.09	0.04	0.09	0.1	0.09	0.06	0.07	0.07	0.1	0.1	0.08	0.09	0.16	0.11	0.07	0.08	0.06	0.07	0.04	0.04	0.06	0.05	0.03	0.1	0.08	0.04	0.1	0.06	0.07	0.04	0.05	0.06	0.1	0.04	0.06
9	0.12	0.09	0.21	0.14	0.18	0.12	0.12	0.12	0.2	0.17	0.18	0.17	0.15	0.16	0.16	0.19	0.16	0.14	0.14	0.12	0.09	0.13	0.19	0.2	0.12	0.13	0.17	0.18	0.16	0.15	0.12	0.06	0.08	0.19	0.17	0.2	0.13	0.12	0.16	0.19	0.16	0.09	0.15	0.11	0.24	0.11	0.16	0.15	0.19
[truncated: 1 more columns]
