# Supplementary material for: Data for the analysis of PolyHIPE scaffolds with tunable mechanical properties for bone tissue engineering
Source: Data Brief. 2015 Oct 23;5:616–20. doi: 10.1016/j.dib.2015.09.051 (PMC4773382; doi:10.1016/j.dib.2015.09.051)
Supplement: Supplementary file 2 — Supplementary material [file mmc2.zip › Data Folder 2/Degree of Openness.xlsx]

## Sheet: Sheet1
	EHA0										EHA25										EHA50										EHA75										EHA100
P75	0.05	0.01	0	0.05	0	0.04	0	0	0.02	0.01	0.01	0.01	0.01	0.01	0.01	0.01	0.04	0	0.01	0.01	0	0.03	0.01	0.01	0.01	0.02	0.01	0.01	0	0.02	0	0.01	0.04	0.01	0	0	0.01	0.01	0.01	0.02	0.01	0.01	0.01	0.01	0.01	0.01	0.01	0.03	0.01
P80	0.02	0.04	0.04	0.02	0.09	0.04	0.09	0.06	0.08	0.09	0.05	0.04	0.03	0.05	0.05	0.05	0.04	0.04	0.04	0.01	0.04	0.03	0.05	0.04	0.07	0.02	0.05	0.05	0.09	0.05	0.04	0.03	0.02	0.07	0.04	0.05	0.06	0.05	0.03	0.06	0.01	0.04	0.02	0.06	0.04	0.06	0.06	0.03	0.02
P85	0.05	0.08	0.06	0.03	0.05	0.08	0.07	0.07	0.12	0.04	0.02	0.03	0.05	0.04	0.09	0.04	0.09	0.1	0.09	0.06	0.07	0.07	0.1	0.1	0.08	0.09	0.16	0.11	0.07	0.08	0.06	0.07	0.04	0.04	0.06	0.05	0.03	0.1	0.08	0.04	0.1	0.06	0.07	0.04	0.05	0.06	0.1	0.04	0.06
P90	0.12	0.09	0.21	0.14	0.18	0.12	0.12	0.12	0.2	0.17	0.18	0.17	0.15	0.16	0.16	0.19	0.16	0.14	0.14	0.12	0.09	0.13	0.19	0.2	0.12	0.13	0.17	0.18	0.16	0.15	0.12	0.06	0.08	0.19	0.17	0.2	0.13	0.12	0.16	0.19	0.16	0.09	0.15	0.11	0.24	0.11	0.16	0.15	0.19
[truncated: 1 more columns]
