# Supplementary material for: Data for the analysis of PolyHIPE scaffolds with tunable mechanical properties for bone tissue engineering
Source: Data Brief. 2015 Oct 23;5:616–20. doi: 10.1016/j.dib.2015.09.051 (PMC4773382; doi:10.1016/j.dib.2015.09.051)
Supplement: Supplementary file 3 — Supplementary material [file mmc3.zip › Data Folder 3/pcAir Scaffold Cell Viability.xlsx]

## Sheet: Sheet1
Day	EHA0P80									EHA50P80									EHA100P80
1	185		168	242	208	207	191	156	188	260	227	210	235	235	297	155	128	145	223	211	198	300	279	304	178	151	112
8		214	304	359	239	297	251	281	243	609	659	375	376	312	419	236	286	226	697	633	642	381	374	457	280	219	175
15	667	579	522	372	244	326	275	276	252	786	940	532	577	464	540	275	328	343	1084	988	1019	641	576	627	448	353	325
