# Supplementary material for: Data for the analysis of PolyHIPE scaffolds with tunable mechanical properties for bone tissue engineering
Source: Data Brief. 2015 Oct 23;5:616–20. doi: 10.1016/j.dib.2015.09.051 (PMC4773382; doi:10.1016/j.dib.2015.09.051)
Supplement: Supplementary file 3 — Supplementary material [file mmc3.zip › Data Folder 3/pdAAc OIM Scaffold Cell Viability.xlsx]

## Sheet: Sheet1
Day	EHA0P80									EHA50P80									EHA100P80
1	334	325	338	289	260	347	122	111	158	319	307	266	324	103	363	256	226	278	172	235	273	314	291	281	259	232	158
8	646	615	376	470	459	498	238	186	243	673	596	625	332	406	460	514	373	517	587	644	685	381	402	374	288	376	307
15	807	716	433	549	475	657	210	138	217	892	875	948	496	566	578	615	488	674	811	904	962	636	660	495	440	483	417
