# Supplementary material for: Data for the analysis of PolyHIPE scaffolds with tunable mechanical properties for bone tissue engineering
Source: Data Brief. 2015 Oct 23;5:616–20. doi: 10.1016/j.dib.2015.09.051 (PMC4773382; doi:10.1016/j.dib.2015.09.051)
Supplement: Supplementary file 3 — Supplementary material [file mmc3.zip › Data Folder 3/pdAAc SM Scaffold Cell Viability.xlsx]

## Sheet: Sheet1
Day	EHA0P80									EHA50P80									EHA100P80
1	310	208	261	393	332	382	201	141	186	281	272	322	356	345	357	309	245	290	311	324	347	282	284	309	227	201	151
8	336	173	308	446	402	495	313	222	257	602	479	612	435	388	445	440	356	491	510	470	653	334	318	444	274	207	97
15	469	197	553	589	470	766	234	135	202	1013	725	882	581	653	781	604	432	603	947	797	959	563	474	741	281	266	159
