# Supplementary material for: Data for the analysis of PolyHIPE scaffolds with tunable mechanical properties for bone tissue engineering
Source: Data Brief. 2015 Oct 23;5:616–20. doi: 10.1016/j.dib.2015.09.051 (PMC4773382; doi:10.1016/j.dib.2015.09.051)
Supplement: Supplementary file 3 — Supplementary material [file mmc3.zip › Data Folder 3/Untreated Scaffold Cell Viability.xlsx]

## Sheet: Sheet1
Day	EHA0P80									EHA50P80									EHA100P80
1	75	100	203	128	174	40	56	31	8	0	20	73	69	83	39	28	44	0	25	1	122	98	113	57	66	22
8	34	76	294	135	197	0	42	29	14	0	10	33	23	17	23	0	35	8	27	0	93	58	87	50	52	20
15	31	46		219		24	20	25	13	0	8	45	36	57	24	3	19	10	31	0	268	119		69	64	77
