# Supplementary material for: Data for the analysis of PolyHIPE scaffolds with tunable mechanical properties for bone tissue engineering
Source: Data Brief. 2015 Oct 23;5:616–20. doi: 10.1016/j.dib.2015.09.051 (PMC4773382; doi:10.1016/j.dib.2015.09.051)
Supplement: Supplementary file 4 — Supplementary material [file mmc4.zip]

Archive with 3 entries (3 files):
- Data Folder 4/ALP Activity Normalised to DNA Fluorescence.xlsx
- Data Folder 4/ALP Activity.xlsx
- Data Folder 4/DNA Fluorescence.xlsx
