# Supplementary material for: Data for the analysis of PolyHIPE scaffolds with tunable mechanical properties for bone tissue engineering
Source: Data Brief. 2015 Oct 23;5:616–20. doi: 10.1016/j.dib.2015.09.051 (PMC4773382; doi:10.1016/j.dib.2015.09.051)
Supplement: Supplementary file 4 — Supplementary material [file mmc4.zip › Data Folder 4/ALP Activity Normalised to DNA Fluorescence.xlsx]

## Sheet: Sheet1
	pcAir OIM						pcAir SM						pdAAc OIM						pdAAc SM
EHA0 Day 8	0.001399	0.001488	0.00132	0.004537	0.007572	0.008339	0.000547	0.000542	0.000532	0.00068	0.000608	0.000704	0.004045	0.003583	0.002987	0.000767	0.000632	0.000597	0.001062	0.001262	0.000906	0.000839	0.000481	0.000356
EHA50 Day 8	0.000696	0.000971	0.001011	0.002817	0.004901	0.005295	0.000517	0.000297	0.000503	0.000424	0.000514	0.000253	0.002949	0.001791	0.002107	0.000406	0.000403	0.000561	0.000659	0.00036	0.000351	0.000453	0.000294	0.000117
EHA100 Day 8	0.000507	0.000622	0.000865	0.003488	0.004653	0.005248	0.000326	0.00031	0.000287	0.000432	0.000351	0.000369	0.002754	0.002519	0.002698	0.001528	0.000502	0.000759	0.000502	0.000565	0.000726	0.000284	0.000205	0.000293
EHA0 Day 15	0.004317	0.002566	0.003126	0.004642	0.004391	0.00407	0.000736	0.000779	0.000642	0.000781	0.000772	0.001121	0.009833	0.01229	0.012384	0.007069	0.006117	0.00556	0.000987	0.001291	0.00115	0.00077	0.000627	0.001297
EHA50 Day 15	0.003687	0.003062	0.006165	0.003304	0.004857	0.00706	0.000516	0.000858	0.000702	0.000796	0.000507	0.000981	0.005387	0.004538	0.004749	0.00333	0.003084	0.003538	0.000692	0.000423	0.000819	0.000663	0.000423	0.000416
EHA100 Day 15	0.002922	0.001919	0.003319	0.004378	0.004662	0.004349	0.000493	0.000481	0.000657	0.000455	0.001093	0.000967	0.001792	0.00347	0.00364	0.003576	0.004899	0.002643	0.00036	0.000185	0.000333	0.000783	0.000573	0.000564
