# Supplementary material for: Data for the analysis of PolyHIPE scaffolds with tunable mechanical properties for bone tissue engineering
Source: Data Brief. 2015 Oct 23;5:616–20. doi: 10.1016/j.dib.2015.09.051 (PMC4773382; doi:10.1016/j.dib.2015.09.051)
Supplement: Supplementary file 4 — Supplementary material [file mmc4.zip › Data Folder 4/ALP Activity.xlsx]

## Sheet: Sheet1
	pcAir OIM						pcAir SM						pdAAc OIM						pdAAc SM
EHA0 Day 8	6	5.625	4.875	19.875	12	8.625	1.875	1.125	1.125	1.875	1.875	2.25	8.625	8.25	6.75	4.5	2.625	3.375	2.625	3.375	1.875	3.75	2.25	1.125
EHA50 Day 8	3.375	5.25	6	18.75	15.375	36.375	2.625	1.5	2.625	1.875	2.625	1.125	13.5	6.75	10.5	1.875	1.875	3	3.75	1.5	1.5	2.625	1.875	0.75
EHA100 Day 8	2.25	3.375	5.25	15.375	7.5	17.625	1.5	1.5	1.125	2.25	1.875	2.25	12.375	12	15	7.5	2.625	4.125	2.25	3	4.125	1.875	1.125	1.875
EHA0 Day 15	13.875	23.625	41.625	33	30.375	27.375	3	2.25	3.375	2.25	2.25	3	18.75	27.75	25.125	45.375	45.375	37.125	1.875	2.25	2.25	2.625	2.25	8.625
EHA50 Day 15	18.375	34.875	37.125	22.125	33	46.875	3	5.625	4.875	4.5	3	6	23.625	23.625	25.125	21.375	22.875	23.625	4.125	1.875	4.875	4.5	1.875	2.625
EHA100 Day 15	23.625	34.5	40.125	31.125	32.25	29.25	3.375	3	4.5	2.625	6.75	5.625	4.125	18.75	18	27	39	20.25	1.875	0.75	1.125	5.625	4.125	4.125
