# Supplementary material for: Data for the analysis of PolyHIPE scaffolds with tunable mechanical properties for bone tissue engineering
Source: Data Brief. 2015 Oct 23;5:616–20. doi: 10.1016/j.dib.2015.09.051 (PMC4773382; doi:10.1016/j.dib.2015.09.051)
Supplement: Supplementary file 4 — Supplementary material [file mmc4.zip › Data Folder 4/DNA Fluorescence.xlsx]

## Sheet: Sheet1
	pcAir OIM						pcAir SM						pdAAc OIM						pdAAc SM
EHA0 Day 8	4289	3780	3692	4604	4676	2760	3430	2077	2115	2759	3084	3198	2132	2302	2260	5864	4154	5657	2471	2674	2071	4468	4678	3162
EHA50 Day 8	4850	5407	5936	5085	5021	5900	5075	5049	5218	4423	5107	4439	4579	3769	4984	4617	4656	5349	5691	4164	4268	5797	6386	6412
EHA100 Day 8	4435	5430	6068	5263	3909	5311	4597	4845	3920	5213	5342	6097	4494	4764	5561	4910	5224	5435	4478	5309	5685	6596	5497	6397
EHA0 Day 15	3058	3120	4992	7109	6918	6726	4074	2889	5257	2881	2913	2677	1907	2258	2029	6419	7418	6678	1899	1742	1957	3408	3591	6648
EHA50 Day 15	6524	7116	7011	6697	6794	6640	5810	6559	6943	5652	5912	6115	4386	5207	5291	6419	7418	6678	5959	4430	5953	6786	4430	6313
EHA100 Day 15	6773	7414	7646	7109	6918	6726	6846	6232	6850	5767	6175	5817	2303	5404	4945	7551	7961	7661	5204	4053	3383	7181	7203	7319
